# Supplementary material for: Regulation of ssb Gene Expression in Escherichia coli
Source: Int J Mol Sci. 2022 Sep 18;23(18):10917. doi: 10.3390/ijms231810917 (PMC9505508; doi:10.3390/ijms231810917)
Supplement: Supplementary file 1 [file ijms-23-10917-s001.zip]

Archive with 1 entries (1 files):
- ijms-1880677-supplementary.pdf
